# Supplementary material for: Characteristics of Callus and Cell Suspension Cultures of Highbush Blueberry (Vaccinium corymbosum L.) Cultivated in the Presence of Different Concentrations of 2,4-D and BAP in a Nutrient Medium
Source: Plants (Basel). 2024 Nov 22;13(23):3279. doi: 10.3390/plants13233279 (PMC11644369; doi:10.3390/plants13233279)
Supplement: Supplementary file 1 [file plants-13-03279-s001.zip]

Archive with 2 entries (1 files):
- plants-3323076-supplementary/
- plants-3323076-supplementary/Table S1.pdf
